# Supplementary material for: Characterization of Pseudomonas aeruginosa Quorum Sensing Inhibitors from the Endophyte Lasiodiplodia venezuelensis and Evaluation of Their Antivirulence Effects by Metabolomics
Source: Microorganisms. 2021 Aug 25;9(9):1807. doi: 10.3390/microorganisms9091807 (PMC8465504; doi:10.3390/microorganisms9091807)
Supplement: Supplementary file 1 [file microorganisms-09-01807-s001.zip]

Archive with 2 entries (2 files):
- A02W_Supplementary_material/Supplementary_ material.pdf
- A02W_Supplementary_material/Table S6.xlsx
