# Supplementary material for: Characterization of Pseudomonas aeruginosa Quorum Sensing Inhibitors from the Endophyte Lasiodiplodia venezuelensis and Evaluation of Their Antivirulence Effects by Metabolomics
Source: Microorganisms. 2021 Aug 25;9(9):1807. doi: 10.3390/microorganisms9091807 (PMC8465504; doi:10.3390/microorganisms9091807)
Supplement: Supplementary file 1 [file microorganisms-09-01807-s001.zip › A02W_Supplementary_material/Table S6.xlsx]

## Sheet: Sheet 1 - PAO1_MN_Table annotat
Cluster	Node	Annotation	m/z	retention time	Accurate Mass	Adduct	Molecule Formula	Molecule Name	Class	Subclass	Superclass	Parent Level	kingdom	phylum	class	family	order	genus	species	InChI	Name
Alkyl-quinolones	n1	ISDB	228.137	2.3848	227.131	M+H	C15H17NO	2-Hexyl-4-hydroxyquinoline1',2'-Didehydro(E-)	Quinolines and derivatives	Quinolones and derivatives	Organoheterocyclic compounds	HHQdb	Bacteria	Proteobacteria	Gammaproteobacteria	Pseudomonadaceae	Pseudomonadales	Pseudomonas	nan	InChI=1S/C15H17NO/c1-2-3-4-5-8-12-11-15(17)13-9-6-7-10-14(13)16-12/h5-11H,2-4H2,1H3,(H,16,17)/b8-5+	HHQ6:1
	n2	Manual	242.153	3.20357	241.147	M+H	C16H19NO	(E)-2-(hept-1-en-1-yl)quinolin-4(1H)-one					nan	nan	nan	nan	nan	nan	nan	InChI=1S/C16H19NO/c1-2-3-4-5-6-9-13-12-16(18)14-10-7-8-11-15(14)17-13/h6-12H,2-5H2,1H3,(H,17,18)/b9-6+	HHQ7:1
	n3	ISDB	298.216	4.36554	297.209	M+H	C20H27NO	2-Undecyl-4(1H)-quinolinone1',2'-Didehydro(E-)					Bacteria	Proteobacteria	Gammaproteobacteria	Pseudomonadaceae	Pseudomonadales	Pseudomonas	nan	InChI=1S/C20H27NO/c1-2-3-4-5-6-7-8-9-10-13-17-16-20(22)18-14-11-12-15-19(18)21-17/h10-16H,2-9H2,1H3,(H,21,22)/b13-10+	HHQ11:1
	n4	Gnps	270.185	3.68596	269.178	M+H	C18H23NO	(E)-2-(non-1-en-1-yl)quinolin-4(1H)-one					Bacteria|nan|nan	Proteobacteria|nan|nan	nan|nan|nan	nan|nan|nan	nan|nan|nan	nan|nan|nan	nan|nan|nan	InChI=1S/C18H23NO/c1-2-3-4-5-6-7-8-11-15-14-18(20)16-12-9-10-13-17(16)19-15/h8-14H,2-7H2,1H3,(H,19,20)/b11-8+	HHQ9:1
	n5	ISDB	284.201	3.72834	283.194	M+H	C19H25NO	2-Decyl-4-hydroxyquinoline1',2'-Didehydro(Z-)					Bacteria	Proteobacteria	Gammaproteobacteria	Pseudomonadaceae	Pseudomonadales	Pseudomonas	nan	InChI=1S/C19H25NO/c1-2-3-4-5-6-7-8-9-12-16-15-19(21)17-13-10-11-14-18(17)20-16/h9-15H,2-8H2,1H3,(H,20,21)/b12-9+	HHQ10:1
	n6	ISDB	312.232	4.33592	311.225	M+H	C21H29NO	2-Dodecyl-4-hydroxyquinoline1',2'-Didehydro(E-)					Bacteria	Proteobacteria	Gammaproteobacteria	Pseudomonadaceae	Pseudomonadales	Pseudomonas	nan	InChI=1S/C21H29NO/c1-2-3-4-5-6-7-8-9-10-11-14-18-17-21(23)19-15-12-13-16-20(19)22-18/h11-17H,2-10H2,1H3,(H,22,23)/b14-11+	HHQ12:1
	n7	ISDB	244.169	3.02211	243.162	M+H	C16H21NO	2-Heptyl-4-hydroxyquinolineNH-form				HHQ	nan	nan	nan	nan	nan	nan	nan	InChI=1S/C16H21NO/c1-2-3-4-5-6-9-13-12-16(18)14-10-7-8-11-15(14)17-13/h7-8,10-12H,2-6,9H2,1H3,(H,17,18)	HHQ7
	n8	ISDB	216.138	2.23675	215.127	M+H	C14H17NO	4-Hydroxy-2-pentylquinolineNH-form					nan	nan	nan	nan	nan	nan	nan	InChI=1S/C14H17NO/c1-2-3-4-7-11-10-14(16)12-8-5-6-9-13(12)15-11/h5-6,8-10H,2-4,7H2,1H3,(H,15,16)	HHQ5
	n9	ISDB	328.263	5.06722	327.256	M+H	C22H33NO	4-Hydroxy-2-tridecylquinolineNH-form					nan	nan	nan	nan	nan	nan	nan	InChI=1S/C22H33NO/c1-2-3-4-5-6-7-8-9-10-11-12-15-19-18-22(24)20-16-13-14-17-21(20)23-19/h13-14,16-18H,2-12,15H2,1H3,(H,23,24)	HHQ13
	n10	ISDB	272.201	3.73275	271.194	M+H	C18H25NO	4-Hydroxy-2-nonylquinolineNH-form					nan	nan	nan	nan	nan	nan	nan	InChI=1S/C18H25NO/c1-2-3-4-5-6-7-8-11-15-14-18(20)16-12-9-10-13-17(16)19-15/h9-10,12-14H,2-8,11H2,1H3,(H,19,20)	HHQ9
	n11	Manual	230.154	2.56804	229.147	M+H	C15H19NO	2-hexylquinolin-4(1H)-one					Bacteria	Proteobacteria	nan	nan	nan	nan	nan	InChI=1S/C15H19NO/c1-2-3-4-5-8-12-11-15(17)13-9-6-7-10-14(13)16-12/h6-7,9-11H,2-5,8H2,1H3,(H,16,17)	HHQ6
	n12	ISDB	300.232	4.4142	299.225	M+H	C20H29NO	2-Undecyl-4(1H)-quinolinone					Bacteria	Proteobacteria	Gammaproteobacteria	Pseudomonadaceae	Pseudomonadales	Pseudomonas	nan	InChI=1S/C20H29NO/c1-2-3-4-5-6-7-8-9-10-13-17-16-20(22)18-14-11-12-15-19(18)21-17/h11-12,14-16H,2-10,13H2,1H3,(H,21,22)	HHQ11
	n13	Manual	202.122	1.7523	201.115	[M+H]+	C13H15NO	2-butylquinolin-4(1H)-one					Bacteria	Proteobacteria	Gammaproteobacteria	nan	nan	nan	nan	InChI=1S/C13H15NO/c1-2-3-6-10-9-13(15)11-7-4-5-8-12(11)14-10/h4-5,7-9H,2-3,6H2,1H3,(H,14,15)	HHQ4
	n14	Manual	218.117	2.01494	217.11	M+H	C13H15NO2	2-butyl-4-hydroxyquinoline 1-oxide				HQNO	nan	nan	nan	nan	nan	nan	nan	InChI=1S/C13H15NO2/c1-2-3-6-10-9-13(15)11-7-4-5-8-12(11)14(10)16/h4-5,7-9,15H,2-3,6H2,1H3	HQNO4
	n15	ISDB	246.149	2.82769	245.142	M+H	C15H19NO2	2-Hexyl-4-hydroxyquinolineN-Oxide					Bacteria	Proteobacteria	Gammaproteobacteria	Pseudomonadaceae	Pseudomonadales	Pseudomonas	nan	InChI=1S/C15H19NO2/c1-2-3-4-5-8-12-11-15(17)13-9-6-7-10-14(13)16(12)18/h6-7,9-11,17H,2-5,8H2,1H3	HQNO6
	n16	Manual	232.133	2.46359	231.126	M+H	C14H17NO2	4-hydroxy-2-pentylquinoline 1-oxide					nan	nan	nan	nan	nan	nan	nan	InChI=1S/C14H17NO2/c1-2-3-4-7-11-10-14(16)12-8-5-6-9-13(12)15(11)17/h5-6,8-10,16H,2-4,7H2,1H3	HQNO5
	n17	ISDB	260.164	3.1883	259.157	M+H	C16H21NO2	2-Heptyl-4-hydroxyquinolineN-Oxide					Bacteria	Proteobacteria	Gammaproteobacteria	Pseudomonadaceae	Pseudomonadales	Pseudomonas	nan	InChI=1S/C16H21NO2/c1-2-3-4-5-6-9-13-12-16(18)14-10-7-8-11-15(14)17(13)19/h7-8,10-12,18H,2-6,9H2,1H3	HQNO7
	n18	ISDB	274.18	3.5256	273.173	M+H	C17H23NO2	4-Hydroxy-2-octylquinolineN-Oxide					Bacteria	Proteobacteria	Gammaproteobacteria	Pseudomonadaceae	Pseudomonadales	Pseudomonas	nan	InChI=1S/C17H23NO2/c1-2-3-4-5-6-7-10-14-13-17(19)15-11-8-9-12-16(15)18(14)20/h8-9,11-13,19H,2-7,10H2,1H3	HQNO8
	n19	Manual	288.196	3.86898	287.188	M+H	C18H25NO2	4-hydroxy-2-nonylquinoline 1-oxide					nan	nan	nan	nan	nan	nan	nan	InChI=1S/C18H25NO2/c1-2-3-4-5-6-7-8-11-15-14-18(20)16-12-9-10-13-17(16)19(15)21/h9-10,12-14,20H,2-8,11H2,1H3	HQNO9
	n20	Manual	316.227	4.52832	315.22	M+H	C20H29NO2	4-hydroxy-2-undecylquinoline 1-oxide					nan	nan	nan	nan	nan	nan	nan	InChI=1S/C20H29NO2/c1-2-3-4-5-6-7-8-9-10-13-17-16-20(22)18-14-11-12-15-19(18)21(17)23/h11-12,14-16,22H,2-10,13H2,1H3	HQNO11
	n21	ISDB	302.211	4.1946	301.2042|	M+H	C19H27NO2	2-Decyl-4-hydroxyquinolineN-Oxide					Bacteria	Proteobacteria	Gammaproteobacteria	Pseudomonadaceae	Pseudomonadales	Pseudomonas	nan	InChI=1S/C19H27NO2/c1-2-3-4-5-6-7-8-9-12-16-15-19(21)17-13-10-11-14-18(17)20(16)22/h10-11,13-15,21H,2-9,12H2,1H3	HQNO10
	n22	Manual	314.211	4.15122	313.204	M+H	C20H27NO2	(E)-4-hydroxy-2-(undec-1-en-1-yl)quinoline 1-oxide				HQNOdb	nan	nan	nan	nan	nan	nan	nan	InChI=1S/C20H27NO2/c1-2-3-4-5-6-7-8-9-10-13-17-16-20(22)18-14-11-12-15-19(18)21(17)23/h10-16,22H,2-9H2,1H3/b13-10+	HQNO11:1
	n23	Manual	342.243	4.72638	341.236	M+H	C22H31NO2	(E)-4-hydroxy-2-(tridec-1-en-1-yl)quinoline 1-oxide					nan	nan	nan	nan	nan	nan	nan	InChI=1S/C22H31NO2/c1-2-3-4-5-6-7-8-9-10-11-12-15-19-18-22(24)20-16-13-14-17-21(20)23(19)25/h12-18,24H,2-11H2,1H3/b15-12+	HQNO13:1
	n24	Manual	300.196	3.81143	299.189	M+H	C19H25NO2	(E)-2-(dec-1-en-1-yl)-4-hydroxyquinoline 1-oxide					Bacteria	nan	nan	nan	nan	nan	nan	InChI=1S/C19H25NO2/c1-2-3-4-5-6-7-8-9-12-16-15-19(21)17-13-10-11-14-18(17)20(16)22/h9-15,21H,2-8H2,1H3/b12-9+	HQNO10:1
	n25	Manual	272.164	3.31779	271.157	M+H	C17H21NO2	(E)-4-hydroxy-2-(oct-1-en-1-yl)quinoline 1-oxide					nan	nan	nan	nan	nan	nan	nan	InChI=1S/C17H21NO2/c1-2-3-4-5-6-7-10-14-13-17(19)15-11-8-9-12-16(15)18(14)20/h7-13,19H,2-6H2,1H3/b10-7+	HQNO8:1
	n26	Manual	258.149	2.97479	257.142	M+H	C16H19NO2	(E)-2-(hept-1-en-1-yl)-4-hydroxyquinoline 1-oxide					nan	nan	nan	nan	nan	nan	nan	InChI=1S/C16H19NO2/c1-2-3-4-5-6-9-13-12-16(18)14-10-7-8-11-15(14)17(13)19/h6-12,18H,2-5H2,1H3/b9-6+	HQNO7:1
	n27	GNPS	286.18	3.65305	285.173	M+H	C18H23NO2	(E)-4-hydroxy-2-(non-1-en-1-yl)quinoline 1-oxide					nan	nan	nan	nan	nan	nan	nan	InChI=1S/C18H23NO2/c1-2-3-4-5-6-7-8-11-15-14-18(20)16-12-9-10-13-17(16)19(15)21/h8-14,20H,2-7H2,1H3/b11-8+	HQNO9:1
Rhamnolipids	n1	Manual	331.248	4.78749	330.241	M+H	C18H34O5	3-((3-hydroxyoctanoyl)oxy)decanoic acid	Fatty Acyls	Fatty acid esters	Lipids and lipid-like molecules	3-(3-hydroxyalkanoyloxy)alkanoic acids	nan	nan	nan	nan	nan	nan	nan	InChI=1S/C18H34O5/c1-3-5-7-8-10-12-16(14-17(20)21)23-18(22)13-15(19)11-9-6-4-2/h15-16,19H,3-14H2,1-2H3,(H,20,21)	HAA C8-C10 / HAA C10-C8
	n2	ISDB	359.279	5.08365	358.272	M+H	C20H38O5	3-Hydroxydecanoic acid(R)-form3-O-(3R-Hydroxydecanoyl)					Bacteria	Proteobacteria	Gammaproteobacteria	Pseudomonadaceae	Pseudomonadales	Pseudomonas	nan	InChI=1S/C20H38O5/c1-3-5-7-9-11-13-17(21)15-20(24)25-18(16-19(22)23)14-12-10-8-6-4-2/h17-18,21H,3-16H2,1-2H3,(H,22,23)	HAA C10-C10
	n3	ISDB	387.31	5.70856	386.303	M+H	C22H42O5	3-Hydroxydecanoic acid(R)-form3-O-(3R-Hydroxydodecanoyl)					Bacteria	Proteobacteria	Gammaproteobacteria	nan	nan	nan	nan	InChI=1S/C22H42O5/c1-3-5-7-9-10-12-13-15-19(23)17-22(26)27-20(18-21(24)25)16-14-11-8-6-4-2/h19-20,23H,3-18H2,1-2H3,(H,24,25)	HAA C12-C10 / HAA C10-C12
	n4	Manual	522.364	5.08806	504.33	M+NH4+	C26H48O9	3-((3-(((2R,3R,4R,5R,6S)-3,4,5-trihydroxy-6-methyltetrahydro-2H-pyran-2-yl)oxy)decanoyl)oxy)decanoic acid Mono-rhamnolipid C10-C10				mono Rhamnolipids	nan	nan	nan	nan	nan	nan	nan	InChI=1S/C26H48O9/c1-4-6-8-10-12-14-19(16-21(27)28)34-22(29)17-20(15-13-11-9-7-5-2)35-26-25(32)24(31)23(30)18(3)33-26/h18-20,23-26,30-32H,4-17H2,1-3H3,(H,27,28)/t18-,19?,20?,23-,24+,25+,26-/m0/s1	Rha C10-C10 (NH4+)
	n5	Manual	550.395	5.71023	532.36	M+NH4+	C28H52O9	3-((3-(((2R,3R,4R,5R,6S)-3,4,5-trihydroxy-6-methyltetrahydro-2H-pyran-2-yl)oxy)decanoyl)oxy)dodecanoic acid				mono Rhamnolipids	nan	nan	nan	nan	nan	nan	nan	InChI=1S/C28H52O9/c1-4-6-8-10-11-13-15-16-21(18-23(29)30)36-24(31)19-22(17-14-12-9-7-5-2)37-28-27(34)26(33)25(32)20(3)35-28/h20-22,25-28,32-34H,4-19H2,1-3H3,(H,29,30)/t20-,21?,22?,25-,26+,27+,28-/m0/s1	Rha C10-C12 / C12-C10 (NH4+)
	n6	Manual	651.395	4.776	650.39	M+H	C32H58O13	3-((3-(((2R,3R,4R,5R,6S)-4,5-dihydroxy-6-methyl-3-(((3R,4R,5R,6S)-3,4,5-trihydroxy-6-methyltetrahydro-2H-pyran-2-yl)oxy)tetrahydro-2H-pyran-2-yl)oxy)decanoyl)oxy)decanoic acid				di-Rhamnolipids	nan	nan	nan	nan	nan	nan	nan	InChI=1S/C32H58O13/c1-5-7-9-11-13-15-21(17-23(33)34)43-24(35)18-22(16-14-12-10-8-6-2)44-32-30(28(39)26(37)20(4)42-32)45-31-29(40)27(38)25(36)19(3)41-31/h19-22,25-32,36-40H,5-18H2,1-4H3,(H,33,34)/t19-,20-,21?,22?,25-,26-,27+,28+,29+,30+,31?,32-/m0/s1	RhaRha C10-C10
	n7	Manual	696.452	5.38701	678.42	M+NH4+	C34H62O13	3-((3-(((2R,3R,4R,5R,6S)-4,5-dihydroxy-6-methyl-3-(((3R,4R,5R,6S)-3,4,5-trihydroxy-6-methyltetrahydro-2H-pyran-2-yl)oxy)tetrahydro-2H-pyran-2-yl)oxy)decanoyl)oxy)dodecanoic acid				di-Rhamnolipids	nan	nan	nan	nan	nan	nan	nan	InChI=1S/C34H62O13/c1-5-7-9-11-12-14-16-17-23(19-25(35)36)45-26(37)20-24(18-15-13-10-8-6-2)46-34-32(30(41)28(39)22(4)44-34)47-33-31(42)29(40)27(38)21(3)43-33/h21-24,27-34,38-42H,5-20H2,1-4H3,(H,35,36)/t21-,22-,23?,24?,27-,28-,29+,30+,31+,32+,33?,34-/m0/s1	RhaRha C10-C12/C12-C10
	n8	Manual	694.436	5.1192	676.4	M+NH4+	C34H60O13	(E)-3-((3-(((2R,3R,4R,5R,6S)-4,5-dihydroxy-6-methyl-3-(((3R,4R,5R,6S)-3,4,5-trihydroxy-6-methyltetrahydro-2H-pyran-2-yl)oxy)tetrahydro-2H-pyran-2-yl)oxy)decanoyl)oxy)dodec-5-enoic acid				di-Rhamnolipids	nan	nan	nan	nan	nan	nan	nan	InChI=1S/C34H60O13/c1-5-7-9-11-12-14-16-17-23(19-25(35)36)45-26(37)20-24(18-15-13-10-8-6-2)46-34-32(30(41)28(39)22(4)44-34)47-33-31(42)29(40)27(38)21(3)43-33/h14,16,21-24,27-34,38-42H,5-13,15,17-20H2,1-4H3,(H,35,36)/b16-14+/t21-,22-,23?,24?,27-,28-,29+,30+,31+,32+,33?,34-/m0/s1	RhaRha C10-C12:1/C12:1-C10
	n9	Manual	548.379	5.43758	530.35	M+NH4+	C28H50O9	(E)-3-((3-(((2R,3R,4R,5R,6S)-3,4,5-trihydroxy-6-methyltetrahydro-2H-pyran-2-yl)oxy)decanoyl)oxy)dodec-5-enoic acid				mono Rhamnolipids	nan	nan	nan	nan	nan	nan	nan	InChI=1S/C28H50O9/c1-4-6-8-10-11-13-15-16-21(18-23(29)30)36-24(31)19-22(17-14-12-9-7-5-2)37-28-27(34)26(33)25(32)20(3)35-28/h13,15,20-22,25-28,32-34H,4-12,14,16-19H2,1-3H3,(H,29,30)/b15-13+/t20-,21?,22?,25-,26+,27+,28-/m0/s1	Rha C10-C12_1 / C12:1-C10 (NH4+)
Pyocyanin	n1	ISDB	211.086	0.686509	210.079	M+H	C13H10N2O	Pyocyanin	Indoles and derivatives	Amino acids, peptides, and analogues	Organoheterocyclic compounds	Amino acids and derivatives	Bacteria	Proteobacteria	Gammaproteobacteria	Pseudomonadaceae	Pseudomonadales	Pseudomonas	nan	InChI=1S/C13H10N2O/c1-15-10-6-3-2-5-9(10)14-13-11(15)7-4-8-12(13)16/h2-8H,1H3
Pyochelin	n1	ISDB	325.067	2.79494	324.06	M+H	C14H16N2O3S2	Pyochelin I	Carboxylic acids and derivatives	Amino acids, peptides, and analogues	Organoheterocyclic compounds	Amino acids and derivatives	Bacteria	Proteobacteria	Gammaproteobacteria	Pseudomonadaceae	Pseudomonadales	Pseudomonas	nan	InChI=1S/C14H16N2O3S2/c1-16-10(14(18)19)7-21-13(16)9-6-20-12(15-9)8-4-2-3-5-11(8)17/h2-5,9-10,13,17H,6-7H2,1H3,(H,18,19)
	n2	ISDB	325.067	3.04924	324.06	M+H	C14H16N2O3S2	Pyochelin I2-Epimer					Bacteria	Proteobacteria	Gammaproteobacteria	Pseudomonadaceae	Pseudomonadales	Pseudomonas	nan	InChI=1S/C14H16N2O3S2/c1-16-10(14(18)19)7-21-13(16)9-6-20-12(15-9)8-4-2-3-5-11(8)17/h2-5,9-10,13,17H,6-7H2,1H3,(H,18,19)
	n3	Manual	309.073	2.33317	308.068	M+H	C18H12O5|C18H12O5|C18H12O5|C18H12O5	Dehydroxy-pyochelin					nan	nan	nan	nan	nan	nan	nan	InChI=1S/C14H16N2O2S2/c1-16-11(14(17)18)8-20-13(16)10-7-19-12(15-10)9-5-3-2-4-6-9/h2-6,10-11,13H,7-8H2,1H3,(H,17,18)
